# Supplementary material for: Text message reminders for visit adherence among non-communicable disease patients in Haiti: A pilot study
Source: PLOS Glob Public Health. 2025 Apr 17;5(4):e0004376. doi: 10.1371/journal.pgph.0004376 (PMC12005549; doi:10.1371/journal.pgph.0004376)
Supplement: S1 Data — (CSV) [file pgph.0004376.s002.csv]

record_id	sex	age	clinic	pmh_asthma	pmh_diabetes	pmh_hf	pmh_htn	pmh_other	sms1	sms2	sms3	sms4	sms5	sms6	sms7	sms8	sms9	sms10	sms11	sms12
1	male	52	NCD Clinic	0	0	0	1		yes	3 days before	yes	Yes	HELPS ME REMEMBER THE APPOINTMENT	Yes	Yes, own phone	Parent	Digicel and Natcom	No	Yes	No difficulty
2	male	60	NCD Clinic	0	1	0	1		yes	2 days before	yes	Yes	HELPS ME REMEMBER THE APPOINTMENT	Yes	Yes, own phone	No- do not share	Digicel	No	Yes	No signal AND no electricity to charge
3	female	50	NCD Clinic	0	1	0	1		yes	3 days before	yes	Yes	HELPS ME REMEMBER THE APPOINTMENT	Yes	Yes, access to another phone	Child	Natcom	No	Yes	No electricity to charge
4	male	48	NCD Clinic	1	0	0	0		no	did not receive	N/A- did not receive	N/A- did not receive		N/A- did not receive	Yes, own phone	No- do not share	Digicel	No	Yes	No signal AND No electricity to charge AND no electricity to charge
5	female	49	NCD Clinic	0	0	0	1		yes	3 days before	yes	Yes	HELPS ME REMEMBER THE APPOINTMENT	Yes	Yes, own phone	Child	Digicel	No	Yes	No difficulty
6	female	78	NCD Clinic	0	1	0	1		no	did not receive	N/A- did not receive	N/A- did not receive		N/A- did not receive	Yes, own phone	No- do not share	Digicel	No	Yes	No signal
7	female	81	NCD Clinic	0	0	0	1		no	did not receive	N/A- did not receive	N/A- did not receive		N/A- did not receive	No	No- do not share	N/A- don't have a phone	No	No	No phone
8	female	61	NCD Clinic	0	0	0	1		yes	3 days before	yes	Yes	ENCOURAGES ME TO COME TO APPOINTMENT	Yes	Yes, access to another phone	Child	Digicel	No	Yes	No difficulty
9	female	64	NCD Clinic	0	0	0	1		no	did not receive	N/A- did not receive	N/A- did not receive		N/A- did not receive	No	No- do not share	N/A- don't have a phone	No	No	No phone
10	female	76	NCD Clinic	0	0	0	1		no	did not receive	N/A- did not receive	N/A- did not receive		N/A- did not receive	No	No- do not share	N/A- don't have a phone	No	No	No phone
11	female	19	NCD Clinic	0	0	0	0	sickle cell	no	did not receive	N/A- did not receive	N/A- did not receive		N/A- did not receive	Yes, own phone	Parent	Digicel	No	Yes	No difficulty
12	male	48	NCD Clinic	0	0	0	1	CVA	no	did not receive	N/A- did not receive	N/A- did not receive		N/A- did not receive	Yes, own phone	No- do not share	Digicel	No	Yes	No difficulty
13	female	62	NCD Clinic	0	1	0	1		no	did not receive	N/A- did not receive	N/A- did not receive		N/A- did not receive	Yes, own phone	Child	Digicel	No	Yes	Cannot read the SMS
14	male	70	NCD Clinic	0	0	0	1		no	did not receive	N/A- did not receive	N/A- did not receive		N/A- did not receive	No	No- do not share	N/A- don't have a phone	No	No	No phone
15	male	49	NCD Clinic	0	1	0	1		yes	3 days before	yes	Yes	ENCOURAGES ME TO COME TO APPOINTMENT	Yes	Yes, own phone	No- do not share	Digicel	No	Yes	No difficulty
16	male	69	NCD Clinic	0	1	0	1		no	did not receive	N/A- did not receive	N/A- did not receive		N/A- did not receive	Yes, own phone	Child	Digicel	No	Yes	No signal
17	female	61	NCD Clinic	0	1	0	1		no	did not receive	N/A- did not receive	N/A- did not receive		N/A- did not receive	Yes, own phone	No- do not share	Digicel	No	No	Cannot read the SMS
18	female	83	NCD Clinic	0	1	0	1		no	did not receive	N/A- did not receive	N/A- did not receive		N/A- did not receive	No	No- do not share	N/A- don't have a phone	No	No	No phone
19	male	64	NCD Clinic	0	0	0	0	CAD	yes	3 days before	yes	Yes	ENCOURAGES ME TO COME TO APPOINTMENT	Yes	Yes, own phone	No- do not share	Digicel and Natcom	No	Yes	No difficulty
20	male	76	NCD Clinic	0	1	0	1		no	did not receive	N/A- did not receive	N/A- did not receive		N/A- did not receive	Yes, own phone	Child	Digicel	No	Yes	Cannot read the SMS
21	male	65	NCD Clinic	0	1	0	1		no	did not receive	N/A- did not receive	N/A- did not receive		N/A- did not receive	Yes, access to another phone	No- do not share	I don't know	No	No	No phone
22	male	62	NCD Clinic	0	1	0	1		yes	3 days before	yes	Yes	HELPS ME REMEMBER THE APPOINTMENT	Yes	Yes, own phone	No- do not share	Digicel	No	Yes	No difficulty
23	female	42	NCD Clinic	0	0	0	1		no	did not receive	N/A- did not receive	N/A- did not receive		N/A- did not receive	Yes, own phone	Husband/Wife	Digicel	Yes	Yes	No difficulty
24	female	71	NCD Clinic	0	0	0	1		no	did not receive	N/A- did not receive	N/A- did not receive		N/A- did not receive	Yes, access to another phone	No- do not share	Natcom	No	Yes	No difficulty
25	female	69	NCD Clinic	1	0	0	0		no	did not receive	N/A- did not receive	N/A- did not receive		N/A- did not receive	No	No- do not share	N/A- don't have a phone	No	No	No phone
26	male	21	NCD Clinic	0	1	0	0		yes	1 day before	yes	Yes	ENCOURAGES ME TO COME TO APPOINTMENT	Yes	Yes, own phone	Parent	Natcom	No	Yes	No difficulty
27	female	57	NCD Clinic	0	0	0	1		yes	3 days before	yes	Yes	HELPS ME REMEMBER THE APPOINTMENT	Yes	Yes, own phone	No- do not share	Natcom	No	Yes	No difficulty
28	male	33	NCD Clinic	.	.	.	.		yes	3 days before	yes	Yes	HELPS ME REMEMBER THE APPOINTMENT	Yes	Yes, own phone	No- do not share	Digicel	No	Yes	No difficulty
29	male	52	NCD Clinic	0	0	0	1		yes	3 days before	yes	Yes	HELPS ME REMEMBER THE APPOINTMENT	Yes	Yes, own phone	Husband/Wife	Natcom	No	Yes	No electricity to charge
30	female	27	NCD Clinic	0	1	0	0		yes	3 days before	yes	Yes	HELPS ME REMEMBER THE APPOINTMENT	Yes	Yes, own phone	No- do not share	Digicel	No	Yes	No electricity to charge
31	male	60	NCD Clinic	0	0	0	1		yes	2 days before	yes	Yes	HELPS ME REMEMBER THE APPOINTMENT	Yes	Yes, own phone	Husband/Wife	Natcom	No	Yes	No difficulty
32	male	75	NCD Clinic	0	1	0	1		no	did not receive	N/A- did not receive	N/A- did not receive		N/A- did not receive	No	No- do not share	N/A- don't have a phone	No	No	No phone
33	female	73	NCD Clinic	0	0	0	1		no	did not receive	N/A- did not receive	N/A- did not receive		N/A- did not receive	Yes, access to another phone	No- do not share	Natcom	No	Yes	No phone
34	male	52	NCD Clinic	0	0	0	1		yes	2 days before	yes	Yes	HELPS ME REMEMBER THE APPOINTMENT	Yes	Yes, own phone	No- do not share	Digicel	No	Yes	No difficulty
35	female	47	NCD Clinic	0	1	0	1		no	did not receive	N/A- did not receive	N/A- did not receive		N/A- did not receive	Yes, own phone	No- do not share	Digicel	No	Yes	No electricity to charge
36	female	64	NCD Clinic	0	0	0	1		no	did not receive	N/A- did not receive	N/A- did not receive		N/A- did not receive	Yes, own phone	No- do not share	Digicel	No	No	Low smartphone usership
37	female	70	NCD Clinic	0	1	0	1		yes	3 days before	yes	Yes	ENCOURAGES ME TO COME TO APPOINTMENT	Yes	Yes, access to another phone	No- do not share	I don't know	No	Yes	Cannot read the SMS
38	male	65	NCD Clinic	0	0	0	1		yes	2 days before	yes	Yes	HELPS ME REMEMBER THE APPOINTMENT	Yes	Yes, access to another phone	No- do not share	Digicel	No	Yes	No phone
39	female	54	NCD Clinic	0	1	0	1		yes	3 days before	yes	Yes	HELPS ME REMEMBER THE APPOINTMENT	Yes	Yes, own phone	No- do not share	Digicel and Natcom	No	Yes	No difficulty
40	female	52	NCD Clinic	0	1	0	1		yes	3 days before	yes	Yes	HELPS ME REMEMBER THE APPOINTMENT	Yes	Yes, own phone	Parent	Digicel	No	Yes	No difficulty
41	male	55	NCD Clinic	0	0	0	1		yes	3 days before	yes	Yes	ENCOURAGES ME TO COME TO APPOINTMENT	Yes	Yes, own phone	No- do not share	Digicel and Natcom	No	Yes	No difficulty
42	female	50	NCD Clinic	0	0	0	1		no	did not receive	N/A- did not receive	N/A- did not receive		N/A- did not receive	No	No- do not share	N/A- don't have a phone	No	No	No phone
43	male	60	NCD Clinic	0	0	0	1		no	did not receive	N/A- did not receive	N/A- did not receive		N/A- did not receive	Yes, own phone	Husband/Wife	Digicel	No	Yes	Phone is broken AND cannot read the SMS
44	female	76	NCD Clinic	0	1	0	1		no	did not receive	N/A- did not receive	N/A- did not receive		N/A- did not receive	No	No- do not share	N/A- don't have a phone	No	No	No phone
45	female	54	NCD Clinic	0	0	0	1		no	did not receive	N/A- did not receive	N/A- did not receive		N/A- did not receive	Yes, own phone	No- do not share	Digicel and Natcom	No	Yes	No signal
46	female	57	NCD Clinic	0	1	0	0		no	did not receive	N/A- did not receive	N/A- did not receive		N/A- did not receive	Yes, own phone	No- do not share	Natcom	No	No	Cannot read the SMS
47	female	33	NCD Clinic	0	1	0	1		no	did not receive	N/A- did not receive	N/A- did not receive		N/A- did not receive	Yes, own phone	No- do not share	Digicel	Yes	Yes	No difficulty
48	female	62	NCD Clinic	0	0	0	1		no	did not receive	N/A- did not receive	N/A- did not receive		N/A- did not receive	Yes, own phone	No- do not share	Digicel and Natcom	No	No	Cannot read the SMS
49	female	52	NCD Clinic	0	0	0	1		yes	3 days before	yes	Yes	HELPS ME REMEMBER THE APPOINTMENT	Yes	Yes, own phone	Husband/Wife	Digicel	No	Yes	No difficulty
50	female	80	NCD Clinic	0	0	0	1		yes	3 days before	yes	Yes	ENCOURAGES ME TO COME TO APPOINTMENT	Yes	Yes, access to another phone	Child	Digicel	No	Yes	No signal
51	female	61	NCD Clinic	0	0	0	1		yes	3 days before	yes	Yes	ENCOURAGES ME TO COME TO APPOINTMENT	Yes	Yes, access to another phone	Child	Natcom	No	Yes	No difficulty
52	female	60	NCD Clinic	0	0	0	1		yes	3 days before	yes	Yes	ENCOURAGES ME TO COME TO APPOINTMENT	Yes	Yes, own phone	No- do not share	Digicel and Natcom	No	Yes	Low smartphone usership
53	female	50	NCD Clinic	.	.	.	.		no	did not receive	N/A- did not receive	N/A- did not receive		N/A- did not receive	No	No- do not share	N/A- don't have a phone	No	No	No phone
54	female	72	NCD Clinic	0	1	0	1		yes	3 days before	yes	Yes	ENCOURAGES ME TO COME TO APPOINTMENT	Yes	Yes, own phone	No- do not share	Digicel	No	Yes	No difficulty
55	female	55	NCD Clinic	0	1	0	0		no	did not receive	N/A- did not receive	N/A- did not receive		N/A- did not receive	No	No- do not share	N/A- don't have a phone	No	No	No phone
56	female	56	NCD Clinic	.	.	.	.		no	did not receive	N/A- did not receive	N/A- did not receive		N/A- did not receive	Yes, own phone	No- do not share	Digicel	No	Yes	No electricity to charge
57	male	20	T1D Clinic						no	did not receive	N/A- did not receive	N/A- did not receive		N/A- did not receive	Yes, own phone	No- do not share	Digicel	No	Yes	No electricity to charge
58	male	24	T1D Clinic						no	did not receive	N/A- did not receive	N/A- did not receive		N/A- did not receive	Yes, own phone	No- do not share	Digicel	No	Yes	Phone is broken
59	male	21	T1D Clinic						yes	1 day before	yes	Yes	ENCOURAGES ME TO COME TO APPOINTMENT	Yes	Yes, own phone	No- do not share	Digicel and Natcom	No	Yes	No signal
60	male	24	T1D Clinic						yes	1 day before	yes	No	ENCOURAGES ME TO COME TO APPOINTMENT	Yes	Yes, own phone	No- do not share	Natcom	No	Yes	No electricity to charge
61	female	21	T1D Clinic						no	did not receive	N/A- did not receive	N/A- did not receive		N/A- did not receive	Yes, own phone	Parent	Digicel and Natcom	Yes	Yes	No electricity to charge
62	female	9	T1D Clinic						no	did not receive	N/A- did not receive	N/A- did not receive		N/A- did not receive	No	No- do not share	Digicel	No	No	No phone
63	male	26	T1D Clinic						yes	1 day before	yes	Yes	ENCOURAGES ME TO COME TO APPOINTMENT	Yes	Yes, own phone	No- do not share	Digicel and Natcom	Yes	Yes	No signal
64	male	14	T1D Clinic						no	did not receive	N/A- did not receive	N/A- did not receive		N/A- did not receive	Yes, own phone	No- do not share		Yes	Yes	No difficulty
65	male	21	T1D Clinic						yes	1 day before	yes	No	HELPS ME REMEMBER THE APPOINTMENT	Yes	Yes, own phone	No- do not share	Digicel and Natcom	Yes	Yes	No difficulty
66	male	18	T1D Clinic						yes	today	yes	Yes		No	Yes, own phone	Parent	Digicel	No	Yes	No signal AND no electricity to charge
67	male	18	T1D Clinic						yes	1 day before	yes	No	HELPS ME REMEMBER THE APPOINTMENT	Yes	Yes, own phone	No- do not share	Natcom	No	Yes	No signal
68	female	15	T1D Clinic						yes	1 day before	yes	No	ENCOURAGES ME TO COME TO APPOINTMENT	Yes	Yes, access to another phone	Parent	Digicel and Natcom	No	Yes	No difficulty
69	female	16	T1D Clinic						yes	1 day before	yes	No	ENCOURAGES ME TO COME TO APPOINTMENT	Yes	Yes, access to another phone	Parent	Digicel	No	Yes	No difficulty
70	female	18	T1D Clinic						yes	1 day before	yes	No	ENCOURAGES ME TO COME TO APPOINTMENT	Yes	Yes, own phone	No- do not share	Natcom	No	Yes	No difficulty
71	female	15	T1D Clinic						yes	1 day before	yes	No	ENCOURAGES ME TO COME TO APPOINTMENT	Yes	Yes, access to another phone	No- do not share	Natcom	No	Yes	No signal
72	male	18	T1D Clinic						yes	1 day before	yes	No	HELPS ME REMEMBER THE APPOINTMENT	Yes	Yes, own phone	No- do not share	Digicel	No	Yes	No signal
